# Supplementary material for: Mechanisms of resveratrol against diabetic wound by network pharmacology and experimental validation
Source: Ann Med. 2023 Nov 15;55(2):2280811. doi: 10.1080/07853890.2023.2280811 (PMC10653769; doi:10.1080/07853890.2023.2280811)
Supplement: Supplemental Material [file IANN_A_2280811_SM5635.xlsx]

## Sheet: S1
RSV targets
AAGAB	MMP9	CRP	SREBF1
ABCC3	MPO	CTNNB1	STAT1
ADIPOR1	MTOR	CXCL8	STAT3
ADIPOR2	MYC	CYP1A1	TEP1
AGTR1	NCOA2	CYP1B1	TNF
AHR	NFE2L2	DDIT3	TNFRSF10A
AHSA1	NFKBIA	DUOX2	TNFRSF10B
AKT1	NOS3	EDN1	TNFSF10
APAF1	NQO1	EIF2S1	TP53
BAK1	NR1H3	EIF6	TRAF2
BAX	NTRK1	F3	VCAM1
BCAM	ODC1	FOS	VEGFA
BCL2	PAPPA	FOXO1	XDH
BCL2A1	PECAM1	GCH1	XRCC6
BCL2L1	PLAT	GJA1	PRKACA
BCL2L11	PLAU	HGF	CA2
BIRC3	PMAIP1	HIF1A	CDK4
BIRC5	PON1	HSP90	CDK6
BRCA1	PPARA	ICAM1	BBC3
BRCA2	PPARG	IGF1R	HERC5
BSG	PRKAG2	IL10	CDC2
CASP3	PRKCA	IL17B	GRP78
CASP9	PRKCB	IL1A	FGF2
CAT	PRKCD	IL1B	MRP1
CCL2	PRKD1	IL6	TGF-β1
CCNB1	PTGES	IRS1	SULT1E1
CCND1	PTGS1	ITGB1	PTEN
CCND2	PTGS2	JAK1	CDC7
CCNE1	PTPN1	JUN	CYP19A1
CCNE2	PYGO1	KLF10	ABCG2
CCR2	RELA	LGSN	XIAP
CD28	RPS6	MAOB	SIRT1
CD320	RUNX1T1	MAPK1	SIRT2
CD80	SELE	MAPK3	CD88
CDC42	SLC2A4	MAPK8	COL2A1
CDKN1A	SOD1	MCL1	ETGF
CFLAR	SOD2	MGAM	TGF-β2
CREBZF	SPARC	MMP2

## Sheet: S2
Disease Targets
ADTKD3	CCL3	CST3	SLC16A1
ARHR2	CCKAR	NFKB1	P2RY12
DFNA38	MIR149	ADM	L1CAM
MODY13	KNG1	HLA-B	NRAS
TNDM2	HTR2A	HP	PRPF6
DFNA14	LIMK1	MIR99A	LTF
GLM1	ITGB3	PIK3CG	MCAM
HGF	MIR144	MIR122	ARL3
HHF1	OCA2	GGT1	NRL
ICH	GATA4	TTR	CCND1
IMD41	HPSE	BCL2	GPHN
MODY7	TFAP2A	MAPK14	VIPAS39
NDI1	MIR130B	HLA-A	SCN10A
ODCD2	HSPA8	NFE2L2	IFT140
PCA1	NOS1	IL13	PTPN11
T2D	LDLR	LAMA3	MAP3K5
TCP	S100A9	TLR2	ELAVL1
TFQTL2	ESRRA	PTGS2	OCLN
TNDM3	TDGF1	HJV	ITGB6
COLED	PLA2G2A	NPPA	TYMP
PNDM2	ZIC2	ABCA1	GP2
PNDM3	CD163	SMAD3	PRCD
WFSL	MIR15B	CDKN3	TNNT2
CTRCT41	MERTK	TGIF1	RABL3
ACPHD	CD68	UCP1	HAVCR1
ADHR	ARG1	NOTCH2	PRPF3
ALPS5	SERPINA6	PPARD	TOPORS
CIMT1	USH2A	APOA5	SPATA7
DBAL	KRT14	BMP6	MIR217
DFNA6	ANXA1	MIR221	ARMC5
FKLF	TNC	HMGCR	IL6ST
FRTS4	PROX1	ST3GAL4	ETS1
HDLCQ12	IFNB1	MIR483	RP9
HHF2	TLR5	G6PC1	POMGNT1
HSF	GPBAR1	MIR377	RP2
IDDM10	PWRN1	PTPRN2	DNASE1
IDDM20	GUSB	NLRP3	LIF
IDDM22	CISH	TFR2	CDH2
KIAA0268	ITGB4	PRL	FLG
LYP	MIR150	TGFBR2	DLG4
M6S1	CEBPA	USP8	LYVE1
MEDS2	PROM1	TNXB	TRAF6
MODY8	FGF10	MEG3	MFGE8
MVCD3	FGF1	STK11	ADRB1
MVCD5	EPB41L4B	COL5A1	NF1
MVCD7	MIR30A	HMGB1	IL22
NIDDM5	GDNF	PLA2G6	COL4A5
PAGEN1	MIP	FOXO1	GUCA1B
PNDM4	BMP7	CXCL12	CLRN1
RCAD	GSTP1	SOCS3	FAM161A
SUR1	ANPEP	FGF21	PCARE
TATI	CORIN	FGF7	MIR196A2
ACE1	GPR35	CLCNKB	OCRL
BSF2	ERBB3	GIP	TUG1
CCCKR5	MIR30B	TGFBR1	KIF11
CELIAC3	BEST1	LEPQTL1	MT-CYB
CELL	TP63	NTRK1	MIR26A1
DI1	STAR	ACE2	DCAF8
DIRA	SFTA3	IGFBP2	OXTR
ECYT5	CCN1	EGFR	IDH3B
ESA	TFAP2B	FABP2	APOH
FIZZ3	PLEK	PEA15	GJB1
FKLF1	TNFSF11	G6PC2	EDA
HFE1	CREBBP	MIR197	IFNA2
HNF2	PTPRC	ANGPT2	TNFAIP3
IDDM2	CFB	AMBP	NR1H3
IL2R	FFAR4	AR	SDC3
INSDM	CHGA	ADIPOR2	BAX
KIAA0603	ACTB	F9	STAT5B
KPD	FABP12	MIR27A	ACVRL1
LIPH	PRKCD	IL6R	A2M
MFH1	TLR9	PRKAA2	SRSF6
MODY1	VEGFB	FOXA2	EPAS1
MODY14	MYLK	MIR134	EPHB4
MODY3	CASP8	MT-ND4	TNFSF10
MODY4	CYP7A1	SERPINF1	TP53INP2
MVCD6	MSTN	ESR1	MIR34B
NDH	TYK2	TGM2	ITGA4
NPPS	ATL1	PVT1	PSEN1
P58	MIR455	RAC2	NDUFS2
PCTT	CHI3L1	FABP4	SERPINB2
PHHI	PTGDS	APLN	ATF3
PNDM1	PLAU	SRC	PEPD
PPARG2	C1R	SELL	GNRHR
PTPN8	PTPN2	CNR1	NEK2
TANGO	MIRLET7B	TGFB2	ARL2BP
VP	MIR342	GSR	NAT2
WFS	ADORA1	LCN2	FOXP1
YIP1A	STUB1	NPPB	MIR181B2
APPL	IMPG2	TKT	NES
AS160	ERBB2	SOD3	WT1
AVRP	BRCA1	AHSG	IGF2BP1
BIR	POSTN	NR3C1	TRIM32
BMFDMS	KCTD1	POLG	IDH3A
BSSL	PDGFA	CALCA	PDE6G
CD25	DUSP1	ANGPTL4	KIAA1549
CMKBR5	MIR19B1	XBP1	SEMA4A
CMT1J	GDF15	CRYAA	SLC7A14
DCP1	MIR100	GAPDH	SNRNP200
DIR	MAP2K6	MMP3	CPB2
FKHL14	ASAH1	F3	PCNA
GLUT2	SIK2	MIR223	KRT16
HHF3	MIR196A1	TNFRSF1B	YAP1
HHF5	SLPI	PRKCA	MST1R
HIHGHH	TLR3	PRKAA1	ADAM15
HL	UROD	SREBF1	NR5A2
HLA-H	MIR130A	HSPA4	CCN4
HMGIY	AHR	MPO	MIR24-2
IB1	EYS	CD4	PRKG1
IDDM12	MIR574	SGK1	FLT4
IDDM5	SATB2	CYP3A4	SMAD7
IFNB2	COL3A1	PIK3C2A	BAMBI
IMP2	CD69	NPHS1	FLNA
IPF1	ACSL1	SERPINC1	P2RX7
MEDS	FGF23	TAC1	CYP1A1
MNSOD	PLOD1	HSPA5	EFEMP2
MODY10	AQP1	STX1A	NLRP1
MODY11	COL6A1	CACNA1A	GRHL3
MODY9	CD46	SLC17A5	GHRH
MVCD1	MIR378A	BRAF	FMR1
MVCD2	CAMP	SLC2A3	KRT19
MVCD4	TFRC	CREB1	VAMP2
NDI2	DYRK1B	F5	EFNB2
NIDDM1	H19	CYP19A1	POLA1
PDNP1	RBPJ	BBS2	CNGA1
PEP	TULP1	HSD11B1	MAK
PON	MIR135A1	NR1H2	PRPF4
PPARG1	PRPH2	TF	CDHR1
PRKRI	CD14	F7	RGR
PSTI	SIRT4	ELANE	FSCN2
RIPE3B1	MYD88	C3	KLHL7
RSTN	NOTCH3	JUN	KIZ
SMAP5	CLU	VTN	RP1
SUR	PRDM16	SOX2	HGSNAT
TANGO1	S100A8	THBS1	NR1I2
TCF1	CD28	MIR210	BACH2
TCF14	PALLD	SERPINF2	PRDX6
TCF2	MIR96	SHH	AMH
TCF4	MMP7	CCR6	DNAH8
TIEG2	CRH	AGTR2	CHIT1
TNDM1	MIRLET7A1	GFPT1	LRG1
WFRS	GJB2	MIR181A1	ERBB4
ZNF515	MIR136	DLK1	SLIT2
ZNT8	MIR33B	PLA2G7	SLC6A4
ABCC8	PLEC	ACHE	BTC
ACE	CACNA1C	KCNJ5	TXN
AKT2	SIRT2	SCARB1	DDR1
APPL1	PDPK1	FNDC5	TGFBI
AQP2	KCNJ1	CYBA	HSP90B1
AVP	NOX1	SCN11A	SOX9
AVPR2	ADA2	TNFRSF11B	KLK3
BLK	SMAD2	CCL5	LGALS1
CAPN10	MIR193B	PCSK9	DRD4
CCR5	MIR324	ALDH2	CD80
CEL	IL12B	SOCS1	MANF
CTLA4	MACF1	MT-ND5	CSF1
DNAJC3	CD274	PNPLA3	ADAMTSL1
DUT	TSC2	IGFBP7	GABPA
ENPP1	S100B	HSPD1	CXCL6
EPO	KRT18	GIPR	MAP2K7
FOXC2	BLOC1S1	CDH23	PRNP
GCK	MIR214	CDKN2B-AS1	ASAH2
GLIS3	LAMA5	TGFB3	RPS20
GPD2	DNMT3A	IL15	CD248
HFE	GSTT1	RPS6KB1	HNP1
HMGA1	AFG3L2	SERPINA3	CXCL5
HNF1A	MYOD1	MIR93	CARD14
HNF1B	AHI1	CYP21A2	NANOG
HNF4A	MIR206	LCAT	HSPB3
IAPP	MIR532	SPP1	EOLA1
IDDM1	COMT	CYP2E1	CD33
IDDM11	MIR34C	APP	C4BPA
IDDM13	HMGA2	IL1R1	POU5F1P3
IDDM15	SDC1	FADS1	SMIM10L2B
IDDM17	MIR181A2	G6PD	POU5F1P4
IDDM18	MT-ND2	MT-CO2	BTK
IDDM19	MIR212	ERN1	PRDX2
IDDM21	SPARC	MT-CO1	NOS1AP
IDDM23	KRT6A	COL5A2	DEFB4B
IDDM24	LRAT	NOX4	DIH1
IDDM3	IMPG1	GAL	IL17B
IDDM4	MIR193A	CFH	PDCD4
IDDM6	VIP	ARL6	ANG
IDDM7	CXCR2	BRCA2	LINC00641
IDDM8	BMP4	MAP2K1	DEFA3
IDDMX	AVPR1B	MIR23A	GADD45A
IER3IP1	KDM4C	PRKCZ	MIR23C
IGF2BP2	MIR148A	MAPK3	ABCB6
IL1RN	PDE6A	PIK3CB	TUBB4B
IL2RA	DST	B2M	SLC9A6
IL6	PTGS1	TG	TNFSF13B
INS	VEGFC	CASP1	IL24
INSR	ANXA5	TSC1	PRRT2
IRS1	IGFBP4	MIR22	DEFB104A
IRS2	NDUFS4	CCR2	LINC00692
ITPR3	MIR590	PAPPA	HDAC2
KCNJ11	RDH12	GC	CCN3
KLF11	SCN9A	TIMP2	OXA1L
LIPC	TCF3	SMAD4	DEFB104B
MAFA	TJP1	TNFRSF1A	MIR23B
MAPK8IP1	MT-ND3	INPPL1	HSPB2
MIA3	SEMA4D	PRSS1	SMIM10L2A
MTNR1B	PDGFRB	CACNA1H	IL20
NEUROD1	C2CD4A	RHOA	SLC2A4
NIDDM2	MIR675	CD8A	WNT10B
NIDDM4	UCHL1	HBEGF	HLA-DQB1
PAX4	ITGA2B	TSPAN8	BSCL2
PBCA	FCGR2A	ANGPT1	HLA-DQA1
PDX1	FLNC	ALOX12	HOXA13
PON1	RBP3	EP300	SEM1
PPARG	PTK2	CAPN5	MPZ
PTPN22	SLC12A1	ADAMTS9	PLAGL1
RETN	BTNL2	OXT	IL23R
SLC2A2	MIRLET7D	LRP5	EIF2AK3
SLC30A8	SCARB2	CCK	GAD1
SOD2	CYP2C19	MMP8	SALL1
SPINK1	ITGA6	CNTF	GAD2
SUMO4	GATA3	HBB	TRPV4
T2D3	SIRT7	GSTM1	SLC19A2
TBC1D4	NOTCH1	RAC1	CDKAL1
TCF7L2	COL6A2	CD38	HOXD13
TNDM1	MIR203A	APOA2	GDAP1
UCP3	PRPF31	CSN1S1	DLX6
VEGF	IGF2-AS	PTH	STAT4
WAKMAR1	GNRH1	FOXO3	MEFV
WAKMAR2	CSMD1	MIR15A	RYR1
WFS1	TOR1A	CD40	GLI3
YIPF5	PRPF8	MIR18A	PITX1
ZFP57	CELF1	MT-ATP8	NEFL
VEGFA	MIR19A	SI	DARS2
PTPN1	MIR146B	H2AC18	RAB7A
LMNA	C1S	BAIAP2L1	TTN
INS-IGF2	BSND	COL7A1	MTTP
ALB	CD34	RHO	AIRE
TNF	GATA1	PTPN3	GARS1
MIR29A	PDGFRA	GNAI2	MT-ATP6
ADIPOQ	ADRA2A	ONECUT1	KIF1A
SERPINE1	ADA	GLI2	IFNGR1
IGF1	ADAM17	BCHE	MPV17
MIR21	IFT88	NFKBIA	BTRC
LEP	CDH1	USF1	HLA-DPB1
MIR29C	VIM	PRKAB1	INPP5E
GCG	CNBP	SERPINA1	SH3TC2
CRP	SPTLC1	HRAS	CCR1
TGFB1	HLA-C	MIR106B	IGHMBP2
AGER	ACVR1B	SCT	PALB2
CCL2	KLF4	CTSB	LEF1
IL1B	NRP1	CSF3	CYP2C9
AKR1B1	RUNX2	CD44	RETREG1
STAT3	PFKM	HK2	SORD
HLA-DRB1	WFDC21P	APOC2	IRF5
MIR17	RPGR	MET	CAVIN1
CAT	LGR5	PRKAR1A	FIG4
APOE	CDK5	GAS5	SBF2
NOS3	OFD1	MALAT1	BBS1
CXCL8	IL2RB	CXCR4	SHBG
MIR155	XDH	NAGLU	PSTPIP1
MMP9	MMP10	PNLIP	ZMPSTE24
COL1A1	MYC	JAK2	VPS13B
ICAM1	ROBO1	PARP1	PRX
AKT1	CYP11B2	EXT2	SNRPN
IL10	AKR1B10	CYP17A1	IL12A
MTHFR	FGFR4	NCF1	TAP2
TP53	LZTFL1	MMP13	WNK1
FGF2	PDE5A	FASLG	FXN
DPP4	INHBA	SLC11A1	GDF5
FOXP3	DGKB	MIR127	NDRG1
PIK3R1	F2R	MMP14	ICOSLG
APOB	GP1BA	MBL2	EGR2
MEN1	SPTLC2	LAMC2	CDKN1C
SLC2A1	LRP1	ITGB1	TAP1
LPL	KCNQ1OT1	CSF2	LITAF
MT-ND1	ZNF513	SCAPER	MGAM
MIR145	GZMB	EDNRA	IL37
CDKN2A	SMPD1	SAG	APOC3
GHRL	COL2A1	HSP90AA1	MME
NGF	CERKL	IKBKB	SLC37A4
CISD2	PLAUR	CD63	CCT5
CTNNB1	SOST	PDE11A	PPY
FN1	GAP43	FOXM1	BLM
CP	CASP9	PDE8B	RRM2B
LEPR	FAS	ENG	ITLN1
FBN1	SIRT5	NTS	HERC2
APOA1	MIR10B	DDIT3	IL17F
GNAS	NQO1	ITGAM	NR1H4
COL1A2	PTGER4	NR3C2	LBR
ADRB3	POU5F1	NOD2	CLIP2
HFE-AS1	CCL4	MAPK10	TNNT3
ELN	NKX2-5	HSD11B2	FKBP6
VWF	MIR133A1	ADCY10	TLR7
EDN1	FGFR3	TGFA	VCP
MIR140	ELMO1	MIR195	CDKN1B
TLR4	FBLN5	BAZ1B	POLD1
GATA6	BRIP1	HSPA1A	NR0B2
LIPE	AGBL5	VANGL1	MARS1
F13A1	MYH9	ABCA4	PON2
MMP1	ATXN2	CS	PYY
ADRB2	ADAMTS13	CCL11	GTF2I
CAV1	MIRLET7I	SHC1	DYNC1H1
MIR192	TUB	SCD	PI4KA
ATM	PDE4D	ACACA	MECP2
POMC	CTSD	PTCH1	FREM2
CD36	RAF1	PECAM1	MLH1
IFNG	LRP6	AQP3	UBA2
AGTR1	FTH1	DIO2	BCL7B
FTO	STIL	MIR199A1	DNAJC30
AGT	AFP	FGF8	COG2
RRAD	TRH	GRN	ERCC6
EGF	AQP4	GFAP	BUD23
IL4	ZNF408	SIX3	MVK
HMOX1	CA4	TBL2	IRGM
PPARA	IL7	RPE65	CYP27B1
REN	PRKCE	APC	HBA2
BDNF	CDC42	CFI	SAMHD1
VCAM1	HRC	MFN2	GLI1
SOD1	MIR188	ESR2	KIT
PLIN1	MMP12	PAX6	TREX1
SELE	STAP2	PTK2B	EIF4H
CCN2	CPB1	COL17A1	RET
STAT1	EPHB2	MIR423	MTMR2
MMP2	CDKN1A	CPT1A	LMNB2
IGF1R	REEP6	FASN	DPYD
PIK3CA	PRRX2	CYCS	CARD9
AEBP1	IL7R	PLIN2	GTF2IRD2
IFIH1	ITCH	MIR142	VPS37D
HHEX	MIR25	CD40LG	ARID1B
IL18	FGB	SLC9A1	TPO
HIF1A	C6orf89	GPX1	GRP
FLT1	LACTB	LOX	SERPINA12
BMP2	SLC2A10	MIR224	RFC2
MIR30E	GHSR	CPT2	GTF2IRD1
IL2	DEFB4A	CD79A	CHD7
IGFBP1	CXCR3	CYBB	GNB3
KCNQ1	KLC2	SNAP23	MICA
RBP4	MNX1	LAMB3	HARS1
GJA1	GPX3	TTC8	METTL27
NAMPT	DNMT1	SAA1	TMEM270
SST	MIR382	CYP2D6	NPM1
FGFR1	CAPN2	MB	CLEC7A
AOC3	TMPRSS6	FABP1	SDHB
PCSK1	EREG	ALOX5	SUFU
IGF2	MIR345	FAP	DES
THBD	PDE6B	NGFR	S100A12
GHR	CRB1	MKKS	GNE
IGFBP3	SERPINH1	TRPV1	CYP1B1
PTEN	ANGPTL3	PSMB8	SETX
CFTR	MIR20B	VPS33B	LIG4
PPARGC1A	ANXA2	TIMP3	HSPG2
TH	RP1L1	PLCG1	SMO
SELP	PRKCQ	PTS	TWIST1
MAPK1	MT-TT	MIR486-1	XRCC4
PDGFB	PMP22	IGF2R	TBX4
SIRT1	HSPB1	FST	DNM2
FOS	ROM1	CXCL1	HINT1
LPA	CHST14	IL5	POLR1C
NOS2	MIR181C	CDH5	TNNI2
MIR132	CXCL9	FABP3	ASCC1
HBA1	KEAP1	LGALS3	NPHS2
VDR	RECK	FGFR2	NALCN
MIR126	AQP5	SIRT3	ATRIP
PLAT	AXL	MIR182	MAF
ITGB2	MIR181B1	TERT	GYG1
CPE	MIR323A	MIR200B	TTC7A
IDE	SPI1	OPRM1	CHEK2
CDKN2B	SLC39A13	SLC9A3	PRDM12
PRKCB	MIR204	ITGA2	OFC8
AIP	CDK4	DLL1	RHS
WRN	IMPDH1	PRKACA	LMS
F2	SNAI2	C4A	CNM6
PCBD1	ATL3	BMAL1	SHFM4
PLG	LDHA	OLR1	SFMMP
MLXIPL	IFNA1	B3GALT6	C10DUPq24
F8	CACNA1D	GBA1	EEC3
PGF	FCGR3B	MIR125A	MRK
GPT	RLBP1	PF4	STHAG8
CETP	SLC29A1	MIR296	SLC11A1
HAMP	GLDC	KRAS	SHFM1
HGF	CNGB1	FGA	MLTK
IL1A	KRT10	PTX3	KET
CASR	NUDC	TEK	DUP10q24
PNPLA2	KCNN4	SIRT6	C17DUPp13.3
LTA	ABCB1	MST1	DUP17p13.3
IL17A	GREM1	MAPT	HOX1J
F13B	ZFP36	CYP1A2	HOX4D
MIR143	COX5A	PRPS1	NRAMP
MIR146A	CTNND1	PMM2	SHFD2
MIR34A	CRY2	MIR222	SHFLD
MTOR	NUDT6	SREBF2	SHFM1D
MIR375	SCG5	KRT5	SHFM6
GH1	DNM1L	PRTN3	SHSF3
TIMP1	IGFBP5	CFAP418	TP73L
MIR20A	ARHGEF18	KL	ZAK
MIF	DHDDS	DCN	SHFL1
NPY	EGR1	DRD2	SHFM5
CXCL10	DHX38	SP1	MAP3K20
MAPK8	KLKB1	ITGAX	HOXD10
SLC40A1	NR2E3	NTF3	NRAMP1
SLC12A3	REG3A	IFT172	SHFLD2
GSK3B	PKD2	MIR9-1	DLX5
BGLAP	CRX	MIR335	SHFM3
KDR	ITGA3	GAST	SHFLD3
CASP3	PLCD1	CEBPB	SHFM2
ACP1	NRG1	TCF4

## Sheet: S3
Intersection of targets
IL6	PTGS2	VCAM1	SPARC
IRS1	FOXO1	SOD1	PTGS1
PON1	NTRK1	SELE	XDH
PPARG	ADIPOR2	STAT1	MYC
SOD2	F3	MMP2	COL2A1
VEGFA	PRKCA	IGF1R	CASP9
PTPN1	SREBF1	HIF1A	NQO1
TNF	MPO	GJA1	CDC42
CRP	CYP19A1	PTEN	CDKN1A
CCL2	JUN	MAPK1	CCND1
IL1B	BRCA2	SIRT1	NR1H3
STAT3	MAPK3	FOS	BAX
CAT	CCR2	PLAT	TNFSF10
NOS3	PAPPA	PRKCB	CYP1A1
CXCL8	NFKBIA	HGF	CD80
MMP9	ITGB1	IL1A	IL17B
ICAM1	DDIT3	MTOR	SLC2A4
AKT1	PECAM1	MAPK8	MGAM
IL10	PRKACA	CASP3	CYP1B1
TP53	PRKCD	BCL2	NFE2L2
FGF2	PLAU	AGTR1	CD28
CTNNB1	BRCA1	PPARA
EDN1	AHR	SIRT2
